# Supplementary material for: Automating multimodal microscopy with NanoJ-Fluidics
Source: Nat Commun. 2019 Mar 15;10:1223. doi: 10.1038/s41467-019-09231-9 (PMC6420627; doi:10.1038/s41467-019-09231-9)
Supplement: Supplementary file 8 — Supplementary Software 1 [file 41467_2019_9231_MOESM8_ESM.zip]

Archive with 14 entries (11 files):
- Supplementary Software/
- Supplementary Software/NanoJ-Fluidics_IJ_v1.2.6.zip
- __MACOSX/
- __MACOSX/Supplementary Software/
- __MACOSX/Supplementary Software/._NanoJ-Fluidics_IJ_v1.2.6.zip
- Supplementary Software/README.txt
- __MACOSX/Supplementary Software/._README.txt
- Supplementary Software/LICENSE.txt
- __MACOSX/Supplementary Software/._LICENSE.txt
- Supplementary Software/NanoJ-Fluidics_Stand_Alone_v1.2.6.zip
- __MACOSX/Supplementary Software/._NanoJ-Fluidics_Stand_Alone_v1.2.6.zip
- Supplementary Software/NanoJ-Fluidics_MM_v1.2.6.zip
- __MACOSX/Supplementary Software/._NanoJ-Fluidics_MM_v1.2.6.zip
- __MACOSX/._Supplementary Software
