# Supplementary material for: Automating multimodal microscopy with NanoJ-Fluidics
Source: Nat Commun. 2019 Mar 15;10:1223. doi: 10.1038/s41467-019-09231-9 (PMC6420627; doi:10.1038/s41467-019-09231-9)
Supplement: Supplementary file 8 — Supplementary Software 1 [file 41467_2019_9231_MOESM8_ESM.zip › Supplementary Software/README.txt]

This software is provided under the license described in the LICENSE.TXT file.

Three software packages are provided:
 - NanoJ-Fluidics Standalone
   A fully indepedent version of NanoJ-Fluidics.
 - NanoJ-Fluidics MM
   A Micro-Manager plugin that allows the NanoJ-Fluidics software to be synchronized with image acquisition.
 - NanoJ-Fluidics IJ
   An ImageJ plugin that allows the NanoJ-Fluidics software to be run from within ImageJ.
   
Full installation instructions, sofware updates and more information can be found on the NanoJ-Fluidics Wiki:
https://github.com/HenriquesLab/NanoJ-Fluidics

Copyright (c) 2018 Quantitative Imaging and Nanobiophysics Group
